# Supplementary material for: Efficacy and Benefit of Postoperative Chemotherapy in Micropapillray or Solid Predominant Pattern in Stage IB Lung Adenocarcinoma: A Systematic Review and Meta-Analysis
Source: Front Surg. 2021 Dec 21;8:795921. doi: 10.3389/fsurg.2021.795921 (PMC8724201; doi:10.3389/fsurg.2021.795921)
Supplement: Supplementary file 1 [file Data_Sheet_1.ZIP]

Archive with 7 entries (6 files):
- ╬─╧╫/106.pdf
- ╬─╧╫/129.pdf
- ╬─╧╫/14.pdf
- ╬─╧╫/250.pdf
- ╬─╧╫/251.pdf
- ╬─╧╫/88.pdf
- ╬─╧╫/
